# Supplementary material for: Epidemiological, Clinical and Genetic Features of ALS in the Last Decade: A Prospective Population-Based Study in the Emilia Romagna Region of Italy
Source: Biomedicines. 2022 Mar 31;10(4):819. doi: 10.3390/biomedicines10040819 (PMC9031824; doi:10.3390/biomedicines10040819)
Supplement: Supplementary file 1 [file biomedicines-10-00819-s001.zip]

Archive with 1 entries (1 files):
- biomedicines-1589600-supplementary.pdf
